# Supplementary material for: Regional Variability of Chestnut (Castanea sativa) Tolerance Toward Blight Disease
Source: Plants (Basel). 2024 Oct 31;13(21):3060. doi: 10.3390/plants13213060 (PMC11548496; doi:10.3390/plants13213060)
Supplement: Supplementary file 1 [file plants-13-03060-s001.zip › Table S1.xlsx]

## Sheet: all_data_lesion_size
Genotype	Population	Biogeography	Inoculum	Lesion size/cm2
GEN1	Buje	Submed	PDA(neg)	0
GEN2	Buje	Submed	PDA(neg)	0
GEN3	Buje	Submed	PDA(neg)	0.99343
GEN4	Buje	Submed	PDA(neg)	0
GEN5	Buje	Submed	PDA(neg)	0
GEN6	Buje	Submed	PDA(neg)	0.43175
GEN7	Buje	Submed	PDA(neg)	0.2198
GEN8	Buje	Submed	PDA(neg)	0
GEN9	Buje	Submed	PDA(neg)	0
GEN10	Buje	Submed	PDA(neg)	0
GEN11	Buje	Submed	PDA(neg)	1.2246
GEN1	Buje	Submed	DOBG	34.8592
GEN2	Buje	Submed	DOBG	29.4009
GEN3	Buje	Submed	DOBG	28.4791
GEN4	Buje	Submed	DOBG	13.1127
GEN5	Buje	Submed	DOBG	9.38337
GEN6	Buje	Submed	DOBG	10.5582
GEN7	Buje	Submed	DOBG	14.6596
GEN8	Buje	Submed	DOBG	7.43657
GEN9	Buje	Submed	DOBG	13.3345
GEN10	Buje	Submed	DOBG	22.4955
GEN11	Buje	Submed	DOBG	12.0053
GEN1	Buje	Submed	DOBI	25.6675
GEN2	Buje	Submed	DOBI	31.871
GEN3	Buje	Submed	DOBI	30.5341
GEN4	Buje	Submed	DOBI	11.6614
GEN5	Buje	Submed	DOBI	11.0109
GEN6	Buje	Submed	DOBI	14.6795
GEN7	Buje	Submed	DOBI	17.1404
GEN8	Buje	Submed	DOBI	7.67207
GEN9	Buje	Submed	DOBI	18.1963
GEN10	Buje	Submed	DOBI	18.7249
GEN11	Buje	Submed	DOBI	14.6533
GEN1	Buje	Submed	DOBL	31.3843
GEN2	Buje	Submed	DOBL	15.2133
GEN3	Buje	Submed	DOBL	53.4656
GEN4	Buje	Submed	DOBL	10.9181
GEN5	Buje	Submed	DOBL	8.2896
GEN6	Buje	Submed	DOBL	14.4832
GEN7	Buje	Submed	DOBL	19.4935
GEN8	Buje	Submed	DOBL	13.1775
GEN9	Buje	Submed	DOBL	11.4479
GEN10	Buje	Submed	DOBL	22.6917
GEN11	Buje	Submed	DOBL	12.806
GEN1	Buje	Submed	LDG	38.1091
GEN2	Buje	Submed	LDG	8.164
GEN3	Buje	Submed	LDG	35.8049
GEN4	Buje	Submed	LDG	19.8913
GEN5	Buje	Submed	LDG	9.9381
GEN6	Buje	Submed	LDG	9.81773
GEN7	Buje	Submed	LDG	19.8359
GEN8	Buje	Submed	LDG	11.4034
GEN9	Buje	Submed	LDG	14.1117
GEN10	Buje	Submed	LDG	17.6677
GEN11	Buje	Submed	LDG	22.5923
GEN1	Buje	Submed	L14	50.1589
GEN2	Buje	Submed	L14	6.17272
GEN3	Buje	Submed	L14	47.5766
GEN4	Buje	Submed	L14	12.7522
GEN5	Buje	Submed	L14	11.5971
GEN6	Buje	Submed	L14	11.6337
GEN7	Buje	Submed	L14	18.7433
GEN8	Buje	Submed	L14	13.7532
GEN9	Buje	Submed	L14	12.6019
GEN10	Buje	Submed	L14	17.304
GEN11	Buje	Submed	L14	20.1693
GEN1	Buje	Submed	L14-EP713	0
GEN2	Buje	Submed	L14-EP713	3.91977
GEN3	Buje	Submed	L14-EP713	13.2116
GEN4	Buje	Submed	L14-EP713	0.215875
GEN5	Buje	Submed	L14-EP713	4.8356
GEN6	Buje	Submed	L14-EP713	2.19538
GEN7	Buje	Submed	L14-EP713	1.57068
GEN8	Buje	Submed	L14-EP713	1.12778
GEN9	Buje	Submed	L14-EP713	2.67162
GEN10	Buje	Submed	L14-EP713	2.59573
GEN11	Buje	Submed	L14-EP713	9.65812
GEN1	Buje	Submed	L14-Euro7	39.8911
GEN2	Buje	Submed	L14-Euro7	2.80507
GEN3	Buje	Submed	L14-Euro7	57.5265
GEN4	Buje	Submed	L14-Euro7	8.85001
GEN5	Buje	Submed	L14-Euro7	12.4082
GEN6	Buje	Submed	L14-Euro7	9.55868
GEN7	Buje	Submed	L14-Euro7	10.6624
GEN8	Buje	Submed	L14-Euro7	10.3646
GEN9	Buje	Submed	L14-Euro7	10.5975
GEN10	Buje	Submed	L14-Euro7	15.2709
GEN11	Buje	Submed	L14-Euro7	18.963
GEN1	Buje	Submed	L14-CR23	22.8265
GEN2	Buje	Submed	L14-CR23	6.3428
GEN3	Buje	Submed	L14-CR23	40.8471
GEN4	Buje	Submed	L14-CR23	11.5595
GEN5	Buje	Submed	L14-CR23	7.17752
GEN6	Buje	Submed	L14-CR23	9.2002
GEN7	Buje	Submed	L14-CR23	15.2946
GEN8	Buje	Submed	L14-CR23	10.99
GEN9	Buje	Submed	L14-CR23	16.103
GEN10	Buje	Submed	L14-CR23	15.645
GEN11	Buje	Submed	L14-CR23	17.7305
GEN1	Buje	Submed	EP155(pos)	23.0136
GEN2	Buje	Submed	EP155(pos)	7.45227
GEN3	Buje	Submed	EP155(pos)	59.1339
GEN4	Buje	Submed	EP155(pos)	12.5482
GEN5	Buje	Submed	EP155(pos)	9.66073
GEN6	Buje	Submed	EP155(pos)	11.9712
GEN7	Buje	Submed	EP155(pos)	10.6321
GEN8	Buje	Submed	EP155(pos)	10.2757
GEN9	Buje	Submed	EP155(pos)	16.0899
GEN10	Buje	Submed	EP155(pos)	17.0293
GEN11	Buje	Submed	EP155(pos)	15.017
GEN1	Buje	Submed	Euro7	11.9556
GEN2	Buje	Submed	Euro7	4.84868
GEN3	Buje	Submed	Euro7	45.427
GEN4	Buje	Submed	Euro7	2.7632
GEN5	Buje	Submed	Euro7	6.09422
GEN6	Buje	Submed	Euro7	10.8435
GEN7	Buje	Submed	Euro7	7.32285
GEN8	Buje	Submed	Euro7	9.11385
GEN9	Buje	Submed	Euro7	4.28087
GEN10	Buje	Submed	Euro7	11.2307
GEN11	Buje	Submed	Euro7	23.741
GEN1	Buje	Submed	EP713	6.751
GEN2	Buje	Submed	EP713	3.6424
GEN3	Buje	Submed	EP713	33.4213
GEN4	Buje	Submed	EP713	2.8888
GEN5	Buje	Submed	EP713	6.64633
GEN6	Buje	Submed	EP713	6.2172
GEN7	Buje	Submed	EP713	8.58369
GEN8	Buje	Submed	EP713	10.7597
GEN9	Buje	Submed	EP713	4.33843
GEN10	Buje	Submed	EP713	6.91323
GEN11	Buje	Submed	EP713	13.4444
GEN12	Učka	Submed	PDA(neg)	0
GEN13	Učka	Submed	PDA(neg)	0.337633
GEN14	Učka	Submed	PDA(neg)	0.421395
GEN15	Učka	Submed	PDA(neg)	0
GEN16	Učka	Submed	PDA(neg)	0
GEN17	Učka	Submed	PDA(neg)	0
GEN18	Učka	Submed	PDA(neg)	0.230267
GEN19	Učka	Submed	PDA(neg)	0.157
GEN12	Učka	Submed	DOBG	21.0563
GEN13	Učka	Submed	DOBG	37.8736
GEN14	Učka	Submed	DOBG	14.9281
GEN15	Učka	Submed	DOBG	15.2447
GEN16	Učka	Submed	DOBG	12.5129
GEN17	Učka	Submed	DOBG	17.5369
GEN18	Učka	Submed	DOBG	28.035
GEN19	Učka	Submed	DOBG	16.3228
GEN12	Učka	Submed	DOBI	15.6791
GEN13	Učka	Submed	DOBI	27.5143
GEN14	Učka	Submed	DOBI	20.9595
GEN15	Učka	Submed	DOBI	18.806
GEN16	Učka	Submed	DOBI	13.4889
GEN17	Učka	Submed	DOBI	11.0397
GEN18	Učka	Submed	DOBI	26.7136
GEN19	Učka	Submed	DOBI	16.0088
GEN12	Učka	Submed	DOBL	13.4026
GEN13	Učka	Submed	DOBL	31.4837
GEN14	Učka	Submed	DOBL	23.4035
GEN15	Učka	Submed	DOBL	12.2748
GEN16	Učka	Submed	DOBL	9.86483
GEN17	Učka	Submed	DOBL	15.4645
GEN18	Učka	Submed	DOBL	24.0419
GEN19	Učka	Submed	DOBL	10.9141
GEN12	Učka	Submed	LDG	15.9486
GEN13	Učka	Submed	LDG	24.8845
GEN14	Učka	Submed	LDG	30.1675
GEN15	Učka	Submed	LDG	19.7192
GEN16	Učka	Submed	LDG	11.7436
GEN17	Učka	Submed	LDG	14.813
GEN18	Učka	Submed	LDG	18.6751
GEN19	Učka	Submed	LDG	4.8984
GEN12	Učka	Submed	L14	16.7388
GEN13	Učka	Submed	L14	19.3895
GEN14	Učka	Submed	L14	26.5644
GEN15	Učka	Submed	L14	21.5849
GEN16	Učka	Submed	L14	14.8888
GEN17	Učka	Submed	L14	15.1243
GEN18	Učka	Submed	L14	18.0681
GEN19	Učka	Submed	L14	6.84258
GEN12	Učka	Submed	L14-EP713	20.3289
GEN13	Učka	Submed	L14-EP713	2.53032
GEN14	Učka	Submed	L14-EP713	0.256433
GEN15	Učka	Submed	L14-EP713	3.49325
GEN16	Učka	Submed	L14-EP713	0
GEN17	Učka	Submed	L14-EP713	1.3345
GEN18	Učka	Submed	L14-EP713	0.2198
GEN19	Učka	Submed	L14-EP713	0.1256
GEN12	Učka	Submed	L14-Euro7	20.2347
GEN13	Učka	Submed	L14-Euro7	22.3647
GEN14	Učka	Submed	L14-Euro7	18.772
GEN15	Učka	Submed	L14-Euro7	8.17447
GEN16	Učka	Submed	L14-Euro7	12.5495
GEN17	Učka	Submed	L14-Euro7	10.9429
GEN18	Učka	Submed	L14-Euro7	16.2233
GEN19	Učka	Submed	L14-Euro7	7.4418
GEN12	Učka	Submed	L14-CR23	16.4274
GEN13	Učka	Submed	L14-CR23	30.6883
GEN14	Učka	Submed	L14-CR23	32.4964
GEN15	Učka	Submed	L14-CR23	17.7201
GEN16	Učka	Submed	L14-CR23	10.553
GEN17	Učka	Submed	L14-CR23	15.3886
GEN18	Učka	Submed	L14-CR23	17.8718
GEN19	Učka	Submed	L14-CR23	8.37857
GEN12	Učka	Submed	EP155(pos)	12.9891
GEN13	Učka	Submed	EP155(pos)	27.8439
GEN14	Učka	Submed	EP155(pos)	24.2774
GEN15	Učka	Submed	EP155(pos)	17.0267
GEN16	Učka	Submed	EP155(pos)	11.584
GEN17	Učka	Submed	EP155(pos)	19.8108
GEN18	Učka	Submed	EP155(pos)	12.0419
GEN19	Učka	Submed	EP155(pos)	14.4597
GEN12	Učka	Submed	Euro7	19.4471
GEN13	Učka	Submed	Euro7	9.40692
GEN14	Učka	Submed	Euro7	1.884
GEN15	Učka	Submed	Euro7	15.0301
GEN16	Učka	Submed	Euro7	5.31707
GEN17	Učka	Submed	Euro7	14.6926
GEN18	Učka	Submed	Euro7	11.0685
GEN19	Učka	Submed	Euro7	11.6756
GEN12	Učka	Submed	EP713	17.5526
GEN13	Učka	Submed	EP713	13.2482
GEN14	Učka	Submed	EP713	9.55868
GEN15	Učka	Submed	EP713	11.3877
GEN16	Učka	Submed	EP713	7.25863
GEN17	Učka	Submed	EP713	11.1261
GEN18	Učka	Submed	EP713	8.09073
GEN19	Učka	Submed	EP713	15.2525
GEN20	Poreč	Submed	PDA(neg)	0
GEN21	Poreč	Submed	PDA(neg)	0
GEN22	Poreč	Submed	PDA(neg)	0
GEN23	Poreč	Submed	PDA(neg)	0
GEN24	Poreč	Submed	PDA(neg)	0
GEN25	Poreč	Submed	PDA(neg)	0
GEN26	Poreč	Submed	PDA(neg)	0
GEN27	Poreč	Submed	PDA(neg)	0
GEN28	Poreč	Submed	PDA(neg)	0
GEN29	Poreč	Submed	PDA(neg)	0
GEN30	Poreč	Submed	PDA(neg)	0
GEN31	Poreč	Submed	PDA(neg)	0
GEN20	Poreč	Submed	DOBG	18.5208
GEN21	Poreč	Submed	DOBG	15.106
GEN22	Poreč	Submed	DOBG	9.12432
GEN23	Poreč	Submed	DOBG	8.7135
GEN24	Poreč	Submed	DOBG	7.23247
GEN25	Poreč	Submed	DOBG	15.543
GEN26	Poreč	Submed	DOBG	24.1178
GEN27	Poreč	Submed	DOBG	11.6651
GEN28	Poreč	Submed	DOBG	27.3888
GEN29	Poreč	Submed	DOBG	17.9451
GEN30	Poreč	Submed	DOBG	17.9451
GEN31	Poreč	Submed	DOBG	23.8665
GEN20	Poreč	Submed	DOBI	18.1937
GEN21	Poreč	Submed	DOBI	16.7702
GEN22	Poreč	Submed	DOBI	6.41083
GEN23	Poreč	Submed	DOBI	6.73268
GEN24	Poreč	Submed	DOBI	12.3219
GEN25	Poreč	Submed	DOBI	22.0297
GEN26	Poreč	Submed	DOBI	20.0803
GEN27	Poreč	Submed	DOBI	10.9063
GEN28	Poreč	Submed	DOBI	4.90703
GEN29	Poreč	Submed	DOBI	12.6804
GEN30	Poreč	Submed	DOBI	12.6804
GEN31	Poreč	Submed	DOBI	21.4487
GEN20	Poreč	Submed	DOBL	18.3585
GEN21	Poreč	Submed	DOBL	12.1727
GEN22	Poreč	Submed	DOBL	7.68253
GEN23	Poreč	Submed	DOBL	9.66073
GEN24	Poreč	Submed	DOBL	17.9634
GEN25	Poreč	Submed	DOBL	22.8409
GEN26	Poreč	Submed	DOBL	24.212
GEN27	Poreč	Submed	DOBL	12.8976
GEN28	Poreč	Submed	DOBL	5.99041
GEN29	Poreč	Submed	DOBL	15.5692
GEN30	Poreč	Submed	DOBL	15.5692
GEN31	Poreč	Submed	DOBL	23.7696
GEN20	Poreč	Submed	LDG	26.151
GEN21	Poreč	Submed	LDG	20.3995
GEN22	Poreč	Submed	LDG	7.19583
GEN23	Poreč	Submed	LDG	13.1147
GEN24	Poreč	Submed	LDG	13.3502
GEN25	Poreč	Submed	LDG	23.6337
GEN26	Poreč	Submed	LDG	17.6703
GEN27	Poreč	Submed	LDG	11.9582
GEN28	Poreč	Submed	LDG	6.15461
GEN29	Poreč	Submed	LDG	21.1087
GEN30	Poreč	Submed	LDG	21.1087
GEN31	Poreč	Submed	LDG	16.5952
GEN20	Poreč	Submed	L14	30.2382
GEN21	Poreč	Submed	L14	12.997
GEN22	Poreč	Submed	L14	5.96338
GEN23	Poreč	Submed	L14	9.06413
GEN24	Poreč	Submed	L14	9.4357
GEN25	Poreč	Submed	L14	25.1409
GEN26	Poreč	Submed	L14	20.7005
GEN27	Poreč	Submed	L14	11.8378
GEN28	Poreč	Submed	L14	5.24412
GEN29	Poreč	Submed	L14	19.2142
GEN30	Poreč	Submed	L14	19.2142
GEN31	Poreč	Submed	L14	18.9966
GEN20	Poreč	Submed	L14-EP713	0.379417
GEN21	Poreč	Submed	L14-EP713	1.3816
GEN22	Poreč	Submed	L14-EP713	5.12867
GEN23	Poreč	Submed	L14-EP713	8.78153
GEN24	Poreč	Submed	L14-EP713	0.2355
GEN25	Poreč	Submed	L14-EP713	3.6581
GEN26	Poreč	Submed	L14-EP713	0.146533
GEN27	Poreč	Submed	L14-EP713	22.519
GEN28	Poreč	Submed	L14-EP713	2.4492
GEN29	Poreč	Submed	L14-EP713	0
GEN30	Poreč	Submed	L14-EP713	0
GEN31	Poreč	Submed	L14-EP713	5.22289
GEN20	Poreč	Submed	L14-Euro7	29.7253
GEN21	Poreč	Submed	L14-Euro7	15.7209
GEN22	Poreč	Submed	L14-Euro7	6.77978
GEN23	Poreč	Submed	L14-Euro7	9.71307
GEN24	Poreč	Submed	L14-Euro7	12.5888
GEN25	Poreč	Submed	L14-Euro7	18.2382
GEN26	Poreč	Submed	L14-Euro7	12.0341
GEN27	Poreč	Submed	L14-Euro7	0.5495
GEN28	Poreč	Submed	L14-Euro7	7.536
GEN29	Poreč	Submed	L14-Euro7	17.3276
GEN30	Poreč	Submed	L14-Euro7	17.3276
GEN31	Poreč	Submed	L14-Euro7	29.0566
GEN20	Poreč	Submed	L14-CR23	30.3507
GEN21	Poreč	Submed	L14-CR23	13.0938
GEN22	Poreč	Submed	L14-CR23	8.1326
GEN23	Poreč	Submed	L14-CR23	12.335
GEN24	Poreč	Submed	L14-CR23	4.73093
GEN25	Poreč	Submed	L14-CR23	13.3555
GEN26	Poreč	Submed	L14-CR23	10.1553
GEN27	Poreč	Submed	L14-CR23	13.7218
GEN28	Poreč	Submed	L14-CR23	14.891
GEN29	Poreč	Submed	L14-CR23	20.096
GEN30	Poreč	Submed	L14-CR23	20.096
GEN31	Poreč	Submed	L14-CR23	28.5051
GEN20	Poreč	Submed	EP155(pos)	25.659
GEN21	Poreč	Submed	EP155(pos)	10.5609
GEN22	Poreč	Submed	EP155(pos)	6.45532
GEN23	Poreč	Submed	EP155(pos)	8.14045
GEN24	Poreč	Submed	EP155(pos)	4.87747
GEN25	Poreč	Submed	EP155(pos)	19.3215
GEN26	Poreč	Submed	EP155(pos)	16.7283
GEN27	Poreč	Submed	EP155(pos)	11.2491
GEN28	Poreč	Submed	EP155(pos)	14.2347
GEN29	Poreč	Submed	EP155(pos)	11.7122
GEN30	Poreč	Submed	EP155(pos)	11.7122
GEN31	Poreč	Submed	EP155(pos)	22.532
GEN20	Poreč	Submed	Euro7	13.816
GEN21	Poreč	Submed	Euro7	4.59487
GEN22	Poreč	Submed	Euro7	6.05758
GEN23	Poreč	Submed	Euro7	6.93417
GEN24	Poreč	Submed	Euro7	4.2233
GEN25	Poreč	Submed	Euro7	6.16487
GEN26	Poreč	Submed	Euro7	5.81423
GEN27	Poreč	Submed	Euro7	3.15832
GEN28	Poreč	Submed	Euro7	15.8508
GEN29	Poreč	Submed	Euro7	2.1352
GEN30	Poreč	Submed	Euro7	2.1352
GEN31	Poreč	Submed	Euro7	8.93677
GEN20	Poreč	Submed	EP713	6.09683
GEN21	Poreč	Submed	EP713	6.80333
GEN22	Poreč	Submed	EP713	5.69648
GEN23	Poreč	Submed	EP713	5.00307
GEN24	Poreč	Submed	EP713	1.57785
GEN25	Poreč	Submed	EP713	4.6786
GEN26	Poreč	Submed	EP713	4.15003
GEN27	Poreč	Submed	EP713	10.4667
GEN28	Poreč	Submed	EP713	11.2481
GEN29	Poreč	Submed	EP713	6.48933
GEN30	Poreč	Submed	EP713	6.48933
GEN31	Poreč	Submed	EP713	8.38566
GEN32	Cres	Submed	PDA(neg)	0
GEN33	Cres	Submed	PDA(neg)	0
GEN34	Cres	Submed	PDA(neg)	0
GEN35	Cres	Submed	PDA(neg)	0
GEN36	Cres	Submed	PDA(neg)	0.388772
GEN37	Cres	Submed	PDA(neg)	0.272155
GEN38	Cres	Submed	PDA(neg)	3.5168
GEN39	Cres	Submed	PDA(neg)	1.42942
GEN40	Cres	Submed	PDA(neg)	0
GEN32	Cres	Submed	DOBG	22.4248
GEN33	Cres	Submed	DOBG	24.7277
GEN34	Cres	Submed	DOBG	16.4172
GEN35	Cres	Submed	DOBG	9.5456
GEN36	Cres	Submed	DOBG	20.9029
GEN37	Cres	Submed	DOBG	9.13217
GEN38	Cres	Submed	DOBG	43.5492
GEN39	Cres	Submed	DOBG	10.5556
GEN40	Cres	Submed	DOBG	15.5639
GEN32	Cres	Submed	DOBI	16.8382
GEN33	Cres	Submed	DOBI	25.5065
GEN34	Cres	Submed	DOBI	27.2019
GEN35	Cres	Submed	DOBI	6.23552
GEN36	Cres	Submed	DOBI	17.1111
GEN37	Cres	Submed	DOBI	11.2621
GEN38	Cres	Submed	DOBI	41.4492
GEN39	Cres	Submed	DOBI	11.2726
GEN40	Cres	Submed	DOBI	13.8212
GEN32	Cres	Submed	DOBL	13.1461
GEN33	Cres	Submed	DOBL	23.2033
GEN34	Cres	Submed	DOBL	38.1525
GEN35	Cres	Submed	DOBL	12.2538
GEN36	Cres	Submed	DOBL	17.1412
GEN37	Cres	Submed	DOBL	9.85437
GEN38	Cres	Submed	DOBL	23.2197
GEN39	Cres	Submed	DOBL	10.6184
GEN40	Cres	Submed	DOBL	15.3441
GEN32	Cres	Submed	LDG	16.4772
GEN33	Cres	Submed	LDG	22.0498
GEN34	Cres	Submed	LDG	26.8164
GEN35	Cres	Submed	LDG	11.9948
GEN36	Cres	Submed	LDG	25.2525
GEN37	Cres	Submed	LDG	10.9822
GEN38	Cres	Submed	LDG	29.4918
GEN39	Cres	Submed	LDG	8.22157
GEN40	Cres	Submed	LDG	17.9791
GEN32	Cres	Submed	L14	16.1658
GEN33	Cres	Submed	L14	29.9992
GEN34	Cres	Submed	L14	16.4055
GEN35	Cres	Submed	L14	14.1823
GEN36	Cres	Submed	L14	22.9211
GEN37	Cres	Submed	L14	10.7388
GEN38	Cres	Submed	L14	24.797
GEN39	Cres	Submed	L14	12.6071
GEN40	Cres	Submed	L14	18.1152
GEN32	Cres	Submed	L14-EP713	0.3297
GEN33	Cres	Submed	L14-EP713	0
GEN34	Cres	Submed	L14-EP713	1.76625
GEN35	Cres	Submed	L14-EP713	0
GEN36	Cres	Submed	L14-EP713	0.251327
GEN37	Cres	Submed	L14-EP713	0.8949
GEN38	Cres	Submed	L14-EP713	0.251327
GEN39	Cres	Submed	L14-EP713	0.413433
GEN40	Cres	Submed	L14-EP713	0.3611
GEN32	Cres	Submed	L14-Euro7	15.0197
GEN33	Cres	Submed	L14-Euro7	28.0095
GEN34	Cres	Submed	L14-Euro7	12.5193
GEN35	Cres	Submed	L14-Euro7	11.2543
GEN36	Cres	Submed	L14-Euro7	24.2554
GEN37	Cres	Submed	L14-Euro7	12.6019
GEN38	Cres	Submed	L14-Euro7	27.0772
GEN39	Cres	Submed	L14-Euro7	16.3228
GEN40	Cres	Submed	L14-Euro7	26.3655
GEN32	Cres	Submed	L14-CR23	31.8998
GEN33	Cres	Submed	L14-CR23	21.2184
GEN34	Cres	Submed	L14-CR23	21.5513
GEN35	Cres	Submed	L14-CR23	13.6014
GEN36	Cres	Submed	L14-CR23	27.0006
GEN37	Cres	Submed	L14-CR23	16.9508
GEN38	Cres	Submed	L14-CR23	32.697
GEN39	Cres	Submed	L14-CR23	13.3816
GEN40	Cres	Submed	L14-CR23	30.6045
GEN32	Cres	Submed	EP155(pos)	27.8832
GEN33	Cres	Submed	EP155(pos)	23.0358
GEN34	Cres	Submed	EP155(pos)	29.9088
GEN35	Cres	Submed	EP155(pos)	12.5862
GEN36	Cres	Submed	EP155(pos)	22.3717
GEN37	Cres	Submed	EP155(pos)	12.0262
GEN38	Cres	Submed	EP155(pos)	19.2332
GEN39	Cres	Submed	EP155(pos)	10.4876
GEN40	Cres	Submed	EP155(pos)	24.4423
GEN32	Cres	Submed	Euro7	25.7035
GEN33	Cres	Submed	Euro7	8.41993
GEN34	Cres	Submed	Euro7	19.4326
GEN35	Cres	Submed	Euro7	2.56433
GEN36	Cres	Submed	Euro7	4.29882
GEN37	Cres	Submed	Euro7	8.37072
GEN38	Cres	Submed	Euro7	2.89026
GEN39	Cres	Submed	Euro7	6.80595
GEN40	Cres	Submed	Euro7	9.15833
GEN32	Cres	Submed	EP713	34.4406
GEN33	Cres	Submed	EP713	7.60454
GEN34	Cres	Submed	EP713	13.5962
GEN35	Cres	Submed	EP713	5.63368
GEN36	Cres	Submed	EP713	7.81828
GEN37	Cres	Submed	EP713	9.03797
GEN38	Cres	Submed	EP713	4.53141
GEN39	Cres	Submed	EP713	11.1287
GEN40	Cres	Submed	EP713	20.8653
GEN41	SGorje	Continent	PDA(neg)	0
GEN42	SGorje	Continent	PDA(neg)	1.29787
GEN43	SGorje	Continent	PDA(neg)	0.272133
GEN44	SGorje	Continent	PDA(neg)	0.9891
GEN45	SGorje	Continent	PDA(neg)	0
GEN46	SGorje	Continent	PDA(neg)	1.38746
GEN47	SGorje	Continent	PDA(neg)	0.1884
GEN48	SGorje	Continent	PDA(neg)	0.188495
GEN49	SGorje	Continent	PDA(neg)	0
GEN50	SGorje	Continent	PDA(neg)	0.486819
GEN51	SGorje	Continent	PDA(neg)	0.316777
GEN52	SGorje	Continent	PDA(neg)	0.21984
GEN41	SGorje	Continent	DOBG	22.2783
GEN42	SGorje	Continent	DOBG	25.2011
GEN43	SGorje	Continent	DOBG	23.4192
GEN44	SGorje	Continent	DOBG	13.4497
GEN45	SGorje	Continent	DOBG	17.5186
GEN46	SGorje	Continent	DOBG	8.96732
GEN47	SGorje	Continent	DOBG	14.2164
GEN48	SGorje	Continent	DOBG	19.9442
GEN49	SGorje	Continent	DOBG	24.7903
GEN50	SGorje	Continent	DOBG	14.7266
GEN51	SGorje	Continent	DOBG	19.2116
GEN52	SGorje	Continent	DOBG	27.8701
GEN41	SGorje	Continent	DOBI	16.9194
GEN42	SGorje	Continent	DOBI	23.4506
GEN43	SGorje	Continent	DOBI	17.1209
GEN44	SGorje	Continent	DOBI	17.2805
GEN45	SGorje	Continent	DOBI	14.2006
GEN46	SGorje	Continent	DOBI	9.11123
GEN47	SGorje	Continent	DOBI	10.1631
GEN48	SGorje	Continent	DOBI	17.6782
GEN49	SGorje	Continent	DOBI	28.6028
GEN50	SGorje	Continent	DOBI	13.8971
GEN51	SGorje	Continent	DOBI	25.3738
GEN52	SGorje	Continent	DOBI	24.1623
GEN41	SGorje	Continent	DOBL	18.8361
GEN42	SGorje	Continent	DOBL	22.239
GEN43	SGorje	Continent	DOBL	20.5879
GEN44	SGorje	Continent	DOBL	16.0768
GEN45	SGorje	Continent	DOBL	15.4383
GEN46	SGorje	Continent	DOBL	8.9019
GEN47	SGorje	Continent	DOBL	12.0314
GEN48	SGorje	Continent	DOBL	22.71
GEN49	SGorje	Continent	DOBL	23.2805
GEN50	SGorje	Continent	DOBL	13.3241
GEN51	SGorje	Continent	DOBL	24.6228
GEN52	SGorje	Continent	DOBL	22.7074
GEN41	SGorje	Continent	LDG	16.9586
GEN42	SGorje	Continent	LDG	22.6787
GEN43	SGorje	Continent	LDG	23.5552
GEN44	SGorje	Continent	LDG	15.2055
GEN45	SGorje	Continent	LDG	10.901
GEN46	SGorje	Continent	LDG	14.3472
GEN47	SGorje	Continent	LDG	13.4314
GEN48	SGorje	Continent	LDG	17.2151
GEN49	SGorje	Continent	LDG	28.7258
GEN50	SGorje	Continent	LDG	15.161
GEN51	SGorje	Continent	LDG	16.7362
GEN52	SGorje	Continent	LDG	20.9857
GEN41	SGorje	Continent	L14	13.5412
GEN42	SGorje	Continent	L14	21.0171
GEN43	SGorje	Continent	L14	19.8082
GEN44	SGorje	Continent	L14	14.0149
GEN45	SGorje	Continent	L14	8.38903
GEN46	SGorje	Continent	L14	13.12
GEN47	SGorje	Continent	L14	12.9839
GEN48	SGorje	Continent	L14	21.6032
GEN49	SGorje	Continent	L14	44.7607
GEN50	SGorje	Continent	L14	10.7467
GEN51	SGorje	Continent	L14	30.9918
GEN52	SGorje	Continent	L14	16.3908
GEN41	SGorje	Continent	L14-EP713	0.209333
GEN42	SGorje	Continent	L14-EP713	1.6956
GEN43	SGorje	Continent	L14-EP713	3.63193
GEN44	SGorje	Continent	L14-EP713	0.209333
GEN45	SGorje	Continent	L14-EP713	0
GEN46	SGorje	Continent	L14-EP713	1.03097
GEN47	SGorje	Continent	L14-EP713	1.49673
GEN48	SGorje	Continent	L14-EP713	0.5024
GEN49	SGorje	Continent	L14-EP713	0.0785
GEN50	SGorje	Continent	L14-EP713	1.41562
GEN51	SGorje	Continent	L14-EP713	0.785
GEN52	SGorje	Continent	L14-EP713	1.49412
GEN41	SGorje	Continent	L14-Euro7	18.9107
GEN42	SGorje	Continent	L14-Euro7	19.5387
GEN43	SGorje	Continent	L14-Euro7	29.1968
GEN44	SGorje	Continent	L14-Euro7	16.4458
GEN45	SGorje	Continent	L14-Euro7	8.7606
GEN46	SGorje	Continent	L14-Euro7	5.00307
GEN47	SGorje	Continent	L14-Euro7	13.7113
GEN48	SGorje	Continent	L14-Euro7	18.2225
GEN49	SGorje	Continent	L14-Euro7	29.0685
GEN50	SGorje	Continent	L14-Euro7	9.9538
GEN51	SGorje	Continent	L14-Euro7	33.6346
GEN52	SGorje	Continent	L14-Euro7	21.5482
GEN41	SGorje	Continent	L14-CR23	20.3263
GEN42	SGorje	Continent	L14-CR23	12.3716
GEN43	SGorje	Continent	L14-CR23	32.1536
GEN44	SGorje	Continent	L14-CR23	14.6455
GEN45	SGorje	Continent	L14-CR23	8.56173
GEN46	SGorje	Continent	L14-CR23	12.6568
GEN47	SGorje	Continent	L14-CR23	20.253
GEN48	SGorje	Continent	L14-CR23	19.7768
GEN49	SGorje	Continent	L14-CR23	19.0232
GEN50	SGorje	Continent	L14-CR23	14.3524
GEN51	SGorje	Continent	L14-CR23	24.6568
GEN52	SGorje	Continent	L14-CR23	13.3686
GEN41	SGorje	Continent	EP155(pos)	24.301
GEN42	SGorje	Continent	EP155(pos)	15.2342
GEN43	SGorje	Continent	EP155(pos)	32.499
GEN44	SGorje	Continent	EP155(pos)	15.6215
GEN45	SGorje	Continent	EP155(pos)	12.4239
GEN46	SGorje	Continent	EP155(pos)	10.6263
GEN47	SGorje	Continent	EP155(pos)	19.5334
GEN48	SGorje	Continent	EP155(pos)	10.1501
GEN49	SGorje	Continent	EP155(pos)	15.0354
GEN50	SGorje	Continent	EP155(pos)	13.6799
GEN51	SGorje	Continent	EP155(pos)	19.8605
GEN52	SGorje	Continent	EP155(pos)	19.2194
GEN41	SGorje	Continent	Euro7	14.3001
GEN42	SGorje	Continent	Euro7	4.02967
GEN43	SGorje	Continent	Euro7	13.9939
GEN44	SGorje	Continent	Euro7	4.00088
GEN45	SGorje	Continent	Euro7	14.6272
GEN46	SGorje	Continent	Euro7	1.17227
GEN47	SGorje	Continent	Euro7	3.69997
GEN48	SGorje	Continent	Euro7	0
GEN49	SGorje	Continent	Euro7	16.5347
GEN50	SGorje	Continent	Euro7	5.59443
GEN51	SGorje	Continent	Euro7	0
GEN52	SGorje	Continent	Euro7	7.35807
GEN41	SGorje	Continent	EP713	18.3062
GEN42	SGorje	Continent	EP713	3.51418
GEN43	SGorje	Continent	EP713	8.8705
GEN44	SGorje	Continent	EP713	9.55083
GEN45	SGorje	Continent	EP713	7.87093
GEN46	SGorje	Continent	EP713	8.32623
GEN47	SGorje	Continent	EP713	10.8121
GEN48	SGorje	Continent	EP713	4.1919
GEN49	SGorje	Continent	EP713	5.69125
GEN50	SGorje	Continent	EP713	3.68427
GEN51	SGorje	Continent	EP713	3.76015
GEN52	SGorje	Continent	EP713	7.54123
GEN52	Medvednica	Continent	PDA(neg)	0.2512
GEN53	Medvednica	Continent	PDA(neg)	0
GEN54	Medvednica	Continent	PDA(neg)	0
GEN55	Medvednica	Continent	PDA(neg)	7.72286
GEN56	Medvednica	Continent	PDA(neg)	0
GEN57	Medvednica	Continent	PDA(neg)	0.7222
GEN58	Medvednica	Continent	PDA(neg)	0.2512
GEN59	Medvednica	Continent	PDA(neg)	0
GEN60	Medvednica	Continent	PDA(neg)	0
GEN61	Medvednica	Continent	PDA(neg)	0.172787
GEN62	Medvednica	Continent	PDA(neg)	0
GEN52	Medvednica	Continent	DOBG	40.7232
GEN53	Medvednica	Continent	DOBG	19.7349
GEN54	Medvednica	Continent	DOBG	30.921
GEN55	Medvednica	Continent	DOBG	24.0236
GEN56	Medvednica	Continent	DOBG	24.9159
GEN57	Medvednica	Continent	DOBG	42.6647
GEN58	Medvednica	Continent	DOBG	31.1593
GEN59	Medvednica	Continent	DOBG	8.86788
GEN60	Medvednica	Continent	DOBG	20.2216
GEN61	Medvednica	Continent	DOBG	4.21283
GEN62	Medvednica	Continent	DOBG	18.9499
GEN52	Medvednica	Continent	DOBI	38.0804
GEN53	Medvednica	Continent	DOBI	16.553
GEN54	Medvednica	Continent	DOBI	15.666
GEN55	Medvednica	Continent	DOBI	26.9674
GEN56	Medvednica	Continent	DOBI	21.5718
GEN57	Medvednica	Continent	DOBI	36.4973
GEN58	Medvednica	Continent	DOBI	26.7894
GEN59	Medvednica	Continent	DOBI	16.0506
GEN60	Medvednica	Continent	DOBI	9.63718
GEN61	Medvednica	Continent	DOBI	5.01615
GEN62	Medvednica	Continent	DOBI	7.1906
GEN52	Medvednica	Continent	DOBL	30.9787
GEN53	Medvednica	Continent	DOBL	15.8805
GEN54	Medvednica	Continent	DOBL	25.7826
GEN55	Medvednica	Continent	DOBL	26.5539
GEN56	Medvednica	Continent	DOBL	20.8365
GEN57	Medvednica	Continent	DOBL	27.7995
GEN58	Medvednica	Continent	DOBL	29.1366
GEN59	Medvednica	Continent	DOBL	12.2826
GEN60	Medvednica	Continent	DOBL	11.7986
GEN61	Medvednica	Continent	DOBL	13.3633
GEN62	Medvednica	Continent	DOBL	23.7462
GEN52	Medvednica	Continent	LDG	33.4305
GEN53	Medvednica	Continent	LDG	11.0109
GEN54	Medvednica	Continent	LDG	24.5698
GEN55	Medvednica	Continent	LDG	23.2674
GEN56	Medvednica	Continent	LDG	26.8392
GEN57	Medvednica	Continent	LDG	26.2635
GEN58	Medvednica	Continent	LDG	26.6978
GEN59	Medvednica	Continent	LDG	22.294
GEN60	Medvednica	Continent	LDG	16.9639
GEN61	Medvednica	Continent	LDG	9.0432
GEN62	Medvednica	Continent	LDG	22.3359
GEN52	Medvednica	Continent	L14	35.3302
GEN53	Medvednica	Continent	L14	13.3529
GEN54	Medvednica	Continent	L14	33.176
GEN55	Medvednica	Continent	L14	23.4401
GEN56	Medvednica	Continent	L14	21.8779
GEN57	Medvednica	Continent	L14	24.4711
GEN58	Medvednica	Continent	L14	27.8832
GEN59	Medvednica	Continent	L14	18.1884
GEN60	Medvednica	Continent	L14	20.0332
GEN61	Medvednica	Continent	L14	8.2268
GEN62	Medvednica	Continent	L14	17.2255
GEN52	Medvednica	Continent	L14-EP713	0.2198
GEN53	Medvednica	Continent	L14-EP713	0
GEN54	Medvednica	Continent	L14-EP713	0.0942477
GEN55	Medvednica	Continent	L14-EP713	4.85915
GEN56	Medvednica	Continent	L14-EP713	2.12997
GEN57	Medvednica	Continent	L14-EP713	5.72527
GEN58	Medvednica	Continent	L14-EP713	9.577
GEN59	Medvednica	Continent	L14-EP713	0
GEN60	Medvednica	Continent	L14-EP713	0.238117
GEN61	Medvednica	Continent	L14-EP713	1.78457
GEN62	Medvednica	Continent	L14-EP713	0.183167
GEN52	Medvednica	Continent	L14-Euro7	34.922
GEN53	Medvednica	Continent	L14-Euro7	10.0428
GEN54	Medvednica	Continent	L14-Euro7	21.8907
GEN55	Medvednica	Continent	L14-Euro7	26.1562
GEN56	Medvednica	Continent	L14-Euro7	21.3782
GEN57	Medvednica	Continent	L14-Euro7	37.8684
GEN58	Medvednica	Continent	L14-Euro7	29.1915
GEN59	Medvednica	Continent	L14-Euro7	11.0842
GEN60	Medvednica	Continent	L14-Euro7	16.0402
GEN61	Medvednica	Continent	L14-Euro7	9.39907
GEN62	Medvednica	Continent	L14-Euro7	6.90277
GEN52	Medvednica	Continent	L14-CR23	22.1056
GEN53	Medvednica	Continent	L14-CR23	13.2848
GEN54	Medvednica	Continent	L14-CR23	24.1406
GEN55	Medvednica	Continent	L14-CR23	22.0166
GEN56	Medvednica	Continent	L14-CR23	16.7441
GEN57	Medvednica	Continent	L14-CR23	27.3808
GEN58	Medvednica	Continent	L14-CR23	34.4484
GEN59	Medvednica	Continent	L14-CR23	10.8408
GEN60	Medvednica	Continent	L14-CR23	17.2517
GEN61	Medvednica	Continent	L14-CR23	9.3415
GEN62	Medvednica	Continent	L14-CR23	8.88358
GEN52	Medvednica	Continent	EP155(pos)	22.5373
GEN53	Medvednica	Continent	EP155(pos)	6.69343
GEN54	Medvednica	Continent	EP155(pos)	24.1221
GEN55	Medvednica	Continent	EP155(pos)	27.666
GEN56	Medvednica	Continent	EP155(pos)	20.1039
GEN57	Medvednica	Continent	EP155(pos)	24.4998
GEN58	Medvednica	Continent	EP155(pos)	28.8854
GEN59	Medvednica	Continent	EP155(pos)	6.64633
GEN60	Medvednica	Continent	EP155(pos)	20.0908
GEN61	Medvednica	Continent	EP155(pos)	6.63587
GEN62	Medvednica	Continent	EP155(pos)	19.5099
GEN52	Medvednica	Continent	Euro7	0.157
GEN53	Medvednica	Continent	Euro7	1.00742
GEN54	Medvednica	Continent	Euro7	14.8766
GEN55	Medvednica	Continent	Euro7	8.19802
GEN56	Medvednica	Continent	Euro7	10.0846
GEN57	Medvednica	Continent	Euro7	10.1187
GEN58	Medvednica	Continent	Euro7	15.2342
GEN59	Medvednica	Continent	Euro7	0.209333
GEN60	Medvednica	Continent	Euro7	4.6158
GEN61	Medvednica	Continent	Euro7	3.34933
GEN62	Medvednica	Continent	Euro7	1.36328
GEN52	Medvednica	Continent	EP713	3.6424
GEN53	Medvednica	Continent	EP713	2.90712
GEN54	Medvednica	Continent	EP713	13.4289
GEN55	Medvednica	Continent	EP713	25.0572
GEN56	Medvednica	Continent	EP713	17.0031
GEN57	Medvednica	Continent	EP713	18.3899
GEN58	Medvednica	Continent	EP713	28.7075
GEN59	Medvednica	Continent	EP713	4.18928
GEN60	Medvednica	Continent	EP713	18.1832
GEN61	Medvednica	Continent	EP713	5.17053
GEN62	Medvednica	Continent	EP713	3.04057
GEN53	Moslavacka	Continent	PDA(neg)	0
GEN54	Moslavacka	Continent	PDA(neg)	0
GEN55	Moslavacka	Continent	PDA(neg)	0
GEN56	Moslavacka	Continent	PDA(neg)	0.855952
GEN57	Moslavacka	Continent	PDA(neg)	0
GEN58	Moslavacka	Continent	PDA(neg)	0
GEN59	Moslavacka	Continent	PDA(neg)	0.188495
GEN60	Moslavacka	Continent	PDA(neg)	0.439823
GEN61	Moslavacka	Continent	PDA(neg)	0
GEN62	Moslavacka	Continent	PDA(neg)	0
GEN53	Moslavacka	Continent	DOBG	23.3825
GEN54	Moslavacka	Continent	DOBG	23.6887
GEN55	Moslavacka	Continent	DOBG	28.383
GEN56	Moslavacka	Continent	DOBG	18.0916
GEN57	Moslavacka	Continent	DOBG	16.0035
GEN58	Moslavacka	Continent	DOBG	12.6333
GEN59	Moslavacka	Continent	DOBG	2.66638
GEN60	Moslavacka	Continent	DOBG	22.8906
GEN61	Moslavacka	Continent	DOBG	10.6001
GEN62	Moslavacka	Continent	DOBG	12.7326
GEN53	Moslavacka	Continent	DOBI	22.4039
GEN54	Moslavacka	Continent	DOBI	26.151
GEN55	Moslavacka	Continent	DOBI	18.0445
GEN56	Moslavacka	Continent	DOBI	20.1902
GEN57	Moslavacka	Continent	DOBI	11.4217
GEN58	Moslavacka	Continent	DOBI	12.9891
GEN59	Moslavacka	Continent	DOBI	6.47887
GEN60	Moslavacka	Continent	DOBI	19.4785
GEN61	Moslavacka	Continent	DOBI	10.743
GEN62	Moslavacka	Continent	DOBI	12.4658
GEN53	Moslavacka	Continent	DOBL	22.0533
GEN54	Moslavacka	Continent	DOBL	27.7497
GEN55	Moslavacka	Continent	DOBL	18.1597
GEN56	Moslavacka	Continent	DOBL	10.8252
GEN57	Moslavacka	Continent	DOBL	12.8007
GEN58	Moslavacka	Continent	DOBL	11.8587
GEN59	Moslavacka	Continent	DOBL	7.40255
GEN60	Moslavacka	Continent	DOBL	14.9464
GEN61	Moslavacka	Continent	DOBL	1.60176
GEN62	Moslavacka	Continent	DOBL	10.3968
GEN53	Moslavacka	Continent	LDG	29.4035
GEN54	Moslavacka	Continent	LDG	27.3285
GEN55	Moslavacka	Continent	LDG	22.26
GEN56	Moslavacka	Continent	LDG	24.7798
GEN57	Moslavacka	Continent	LDG	10.7179
GEN58	Moslavacka	Continent	LDG	9.2002
GEN59	Moslavacka	Continent	LDG	7.60403
GEN60	Moslavacka	Continent	LDG	12.2198
GEN61	Moslavacka	Continent	LDG	10.8361
GEN62	Moslavacka	Continent	LDG	16.1371
GEN53	Moslavacka	Continent	L14	31.5282
GEN54	Moslavacka	Continent	L14	31.1959
GEN55	Moslavacka	Continent	L14	22.1919
GEN56	Moslavacka	Continent	L14	17.0633
GEN57	Moslavacka	Continent	L14	6.9551
GEN58	Moslavacka	Continent	L14	15.9721
GEN59	Moslavacka	Continent	L14	7.8186
GEN60	Moslavacka	Continent	L14	14.9778
GEN61	Moslavacka	Continent	L14	6.21873
GEN62	Moslavacka	Continent	L14	6.74474
GEN53	Moslavacka	Continent	L14-EP713	7.27433
GEN54	Moslavacka	Continent	L14-EP713	0.4396
GEN55	Moslavacka	Continent	L14-EP713	6.03403
GEN56	Moslavacka	Continent	L14-EP713	0.25905
GEN57	Moslavacka	Continent	L14-EP713	0.785
GEN58	Moslavacka	Continent	L14-EP713	0.230267
GEN59	Moslavacka	Continent	L14-EP713	0.253817
GEN60	Moslavacka	Continent	L14-EP713	0.136067
GEN61	Moslavacka	Continent	L14-EP713	0.636047
GEN62	Moslavacka	Continent	L14-EP713	0
GEN53	Moslavacka	Continent	L14-Euro7	29.5893
GEN54	Moslavacka	Continent	L14-Euro7	29.8849
GEN55	Moslavacka	Continent	L14-Euro7	21.7209
GEN56	Moslavacka	Continent	L14-Euro7	19.8919
GEN57	Moslavacka	Continent	L14-Euro7	11.0999
GEN58	Moslavacka	Continent	L14-Euro7	10.9874
GEN59	Moslavacka	Continent	L14-Euro7	10.4641
GEN60	Moslavacka	Continent	L14-Euro7	16.5713
GEN61	Moslavacka	Continent	L14-Euro7	4.50732
GEN62	Moslavacka	Continent	L14-Euro7	5.22258
GEN53	Moslavacka	Continent	L14-CR23	23.4087
GEN54	Moslavacka	Continent	L14-CR23	32.3969
GEN55	Moslavacka	Continent	L14-CR23	22.7728
GEN56	Moslavacka	Continent	L14-CR23	23.3328
GEN57	Moslavacka	Continent	L14-CR23	14.8679
GEN58	Moslavacka	Continent	L14-CR23	16.8697
GEN59	Moslavacka	Continent	L14-CR23	13.5831
GEN60	Moslavacka	Continent	L14-CR23	14.9019
GEN61	Moslavacka	Continent	L14-CR23	1.95096
GEN62	Moslavacka	Continent	L14-CR23	7.21708
GEN53	Moslavacka	Continent	EP155(pos)	26.2295
GEN54	Moslavacka	Continent	EP155(pos)	29.898
GEN55	Moslavacka	Continent	EP155(pos)	28.0245
GEN56	Moslavacka	Continent	EP155(pos)	12.4619
GEN57	Moslavacka	Continent	EP155(pos)	14.5068
GEN58	Moslavacka	Continent	EP155(pos)	24.335
GEN59	Moslavacka	Continent	EP155(pos)	6.2643
GEN60	Moslavacka	Continent	EP155(pos)	14.5146
GEN61	Moslavacka	Continent	EP155(pos)	4.55415
GEN62	Moslavacka	Continent	EP155(pos)	7.36631
GEN53	Moslavacka	Continent	Euro7	0.6123
GEN54	Moslavacka	Continent	Euro7	9.59793
GEN55	Moslavacka	Continent	Euro7	6.33233
GEN56	Moslavacka	Continent	Euro7	1.36852
GEN57	Moslavacka	Continent	Euro7	2.59573
GEN58	Moslavacka	Continent	Euro7	2.4021
GEN59	Moslavacka	Continent	Euro7	0.756217
GEN60	Moslavacka	Continent	Euro7	0.0523333
GEN61	Moslavacka	Continent	Euro7	0.502559
GEN62	Moslavacka	Continent	Euro7	0.3768
GEN53	Moslavacka	Continent	EP713	4.5844
GEN54	Moslavacka	Continent	EP713	17.2621
GEN55	Moslavacka	Continent	EP713	11.7554
GEN56	Moslavacka	Continent	EP713	5.72658
GEN57	Moslavacka	Continent	EP713	0.2826
GEN58	Moslavacka	Continent	EP713	3.8465
GEN59	Moslavacka	Continent	EP713	1.6328
GEN60	Moslavacka	Continent	EP713	0.942
GEN61	Moslavacka	Continent	EP713	1.79033
GEN62	Moslavacka	Continent	EP713	2.44238
GEN63	Ozalj	Continent	PDA(neg)	0.204203
GEN64	Ozalj	Continent	PDA(neg)	2.22691
GEN65	Ozalj	Continent	PDA(neg)	3.02228
GEN66	Ozalj	Continent	PDA(neg)	1.8526
GEN67	Ozalj	Continent	PDA(neg)	0.329867
GEN68	Ozalj	Continent	PDA(neg)	0
GEN69	Ozalj	Continent	PDA(neg)	0
GEN70	Ozalj	Continent	PDA(neg)	0
GEN71	Ozalj	Continent	PDA(neg)	0.25905
GEN72	Ozalj	Continent	PDA(neg)	0.848229
GEN73	Ozalj	Continent	PDA(neg)	0.287833
GEN63	Ozalj	Continent	DOBG	45.3207
GEN64	Ozalj	Continent	DOBG	37.0991
GEN65	Ozalj	Continent	DOBG	34.8278
GEN66	Ozalj	Continent	DOBG	37.523
GEN67	Ozalj	Continent	DOBG	15.7549
GEN68	Ozalj	Continent	DOBG	24.123
GEN69	Ozalj	Continent	DOBG	28.6734
GEN70	Ozalj	Continent	DOBG	16.5687
GEN71	Ozalj	Continent	DOBG	24.369
GEN72	Ozalj	Continent	DOBG	12.942
GEN73	Ozalj	Continent	DOBG	14.9673
GEN63	Ozalj	Continent	DOBI	21.4069
GEN64	Ozalj	Continent	DOBI	39.9303
GEN65	Ozalj	Continent	DOBI	31.7716
GEN66	Ozalj	Continent	DOBI	39.1349
GEN67	Ozalj	Continent	DOBI	19.413
GEN68	Ozalj	Continent	DOBI	19.5988
GEN69	Ozalj	Continent	DOBI	19.748
GEN70	Ozalj	Continent	DOBI	15.0668
GEN71	Ozalj	Continent	DOBI	25.4418
GEN72	Ozalj	Continent	DOBI	17.5722
GEN73	Ozalj	Continent	DOBI	12.6725
GEN63	Ozalj	Continent	DOBL	23.0502
GEN64	Ozalj	Continent	DOBL	30.0681
GEN65	Ozalj	Continent	DOBL	26.1405
GEN66	Ozalj	Continent	DOBL	37.9731
GEN67	Ozalj	Continent	DOBL	24.7327
GEN68	Ozalj	Continent	DOBL	17.5081
GEN69	Ozalj	Continent	DOBL	20.8496
GEN70	Ozalj	Continent	DOBL	13.5046
GEN71	Ozalj	Continent	DOBL	18.2879
GEN72	Ozalj	Continent	DOBL	10.3437
GEN73	Ozalj	Continent	DOBL	10.5426
GEN63	Ozalj	Continent	LDG	16.0166
GEN64	Ozalj	Continent	LDG	31.612
GEN65	Ozalj	Continent	LDG	35.7201
GEN66	Ozalj	Continent	LDG	39.4201
GEN67	Ozalj	Continent	LDG	17.1993
GEN68	Ozalj	Continent	LDG	22.3385
GEN69	Ozalj	Continent	LDG	22.608
GEN70	Ozalj	Continent	LDG	16.5085
GEN71	Ozalj	Continent	LDG	14.8444
GEN72	Ozalj	Continent	LDG	8.31053
GEN73	Ozalj	Continent	LDG	19.1069
GEN63	Ozalj	Continent	L14	18.3533
GEN64	Ozalj	Continent	L14	34.5976
GEN65	Ozalj	Continent	L14	36.7982
GEN66	Ozalj	Continent	L14	43.5675
GEN67	Ozalj	Continent	L14	21.1688
GEN68	Ozalj	Continent	L14	28.328
GEN69	Ozalj	Continent	L14	20.5225
GEN70	Ozalj	Continent	L14	16.3882
GEN71	Ozalj	Continent	L14	8.03055
GEN72	Ozalj	Continent	L14	16.7911
GEN73	Ozalj	Continent	L14	7.99392
GEN63	Ozalj	Continent	L14-EP713	0.167467
GEN64	Ozalj	Continent	L14-EP713	5.04755
GEN65	Ozalj	Continent	L14-EP713	3.31532
GEN66	Ozalj	Continent	L14-EP713	0.803317
GEN67	Ozalj	Continent	L14-EP713	0
GEN68	Ozalj	Continent	L14-EP713	0.457917
GEN69	Ozalj	Continent	L14-EP713	6.22505
GEN70	Ozalj	Continent	L14-EP713	0.586133
GEN71	Ozalj	Continent	L14-EP713	0.16485
GEN72	Ozalj	Continent	L14-EP713	1.2403
GEN73	Ozalj	Continent	L14-EP713	13.396
GEN63	Ozalj	Continent	L14-Euro7	20.7816
GEN64	Ozalj	Continent	L14-Euro7	17.8038
GEN65	Ozalj	Continent	L14-Euro7	36.0367
GEN66	Ozalj	Continent	L14-Euro7	33.7367
GEN67	Ozalj	Continent	L14-Euro7	25.5753
GEN68	Ozalj	Continent	L14-Euro7	13.8291
GEN69	Ozalj	Continent	L14-Euro7	15.6817
GEN70	Ozalj	Continent	L14-Euro7	10.1108
GEN71	Ozalj	Continent	L14-Euro7	15.3912
GEN72	Ozalj	Continent	L14-Euro7	16.4484
GEN73	Ozalj	Continent	L14-Euro7	13.0205
GEN63	Ozalj	Continent	L14-CR23	15.7183
GEN64	Ozalj	Continent	L14-CR23	27.3232
GEN65	Ozalj	Continent	L14-CR23	34.9299
GEN66	Ozalj	Continent	L14-CR23	27.7628
GEN67	Ozalj	Continent	L14-CR23	41.4375
GEN68	Ozalj	Continent	L14-CR23	14.9935
GEN69	Ozalj	Continent	L14-CR23	15.3651
GEN70	Ozalj	Continent	L14-CR23	12.9394
GEN71	Ozalj	Continent	L14-CR23	12.3925
GEN72	Ozalj	Continent	L14-CR23	36.4345
GEN73	Ozalj	Continent	L14-CR23	12.526
GEN63	Ozalj	Continent	EP155(pos)	25.816
GEN64	Ozalj	Continent	EP155(pos)	26.6717
GEN65	Ozalj	Continent	EP155(pos)	43.434
GEN66	Ozalj	Continent	EP155(pos)	21.4593
GEN67	Ozalj	Continent	EP155(pos)	40.294
GEN68	Ozalj	Continent	EP155(pos)	11.864
GEN69	Ozalj	Continent	EP155(pos)	15.4697
GEN70	Ozalj	Continent	EP155(pos)	13.3319
GEN71	Ozalj	Continent	EP155(pos)	13.2717
GEN72	Ozalj	Continent	EP155(pos)	41.6626
GEN73	Ozalj	Continent	EP155(pos)	15.7366
GEN63	Ozalj	Continent	Euro7	2.4806
GEN64	Ozalj	Continent	Euro7	2.76582
GEN65	Ozalj	Continent	Euro7	18.5077
GEN66	Ozalj	Continent	Euro7	6.70652
GEN67	Ozalj	Continent	Euro7	4.21545
GEN68	Ozalj	Continent	Euro7	8.16923
GEN69	Ozalj	Continent	Euro7	17.113
GEN70	Ozalj	Continent	Euro7	0.785
GEN71	Ozalj	Continent	Euro7	0
GEN72	Ozalj	Continent	Euro7	21.5561
GEN73	Ozalj	Continent	Euro7	17.9137
GEN63	Ozalj	Continent	EP713	5.91105
GEN64	Ozalj	Continent	EP713	4.6472
GEN65	Ozalj	Continent	EP713	36.5339
GEN66	Ozalj	Continent	EP713	8.2111
GEN67	Ozalj	Continent	EP713	29.987
GEN68	Ozalj	Continent	EP713	16.171
GEN69	Ozalj	Continent	EP713	8.50155
GEN70	Ozalj	Continent	EP713	9.91455
GEN71	Ozalj	Continent	EP713	4.85915
GEN72	Ozalj	Continent	EP713	27.6124
GEN73	Ozalj	Continent	EP713	27.3298
